# Supplementary material for: “I Needed to Know, No Matter What I Do, I Won’t Make It Worse”—Expectations and Experiences of Last Aid Course Participants in Germany—A Qualitative Pilot Study
Source: Healthcare (Basel). 2023 Feb 16;11(4):592. doi: 10.3390/healthcare11040592 (PMC9956657; doi:10.3390/healthcare11040592)
Supplement: Supplementary file 1 [file healthcare-11-00592-s001.zip]

Archive with 1 entries (1 files):
- healthcare-2146150-supplementary.pdf
